# Supplementary material for: Improvements in Gut Microbiome Composition Predict the Clinical Efficacy of a Novel Synbiotics Formula in Children with Mild to Moderate Atopic Dermatitis
Source: Microorganisms. 2023 Aug 28;11(9):2175. doi: 10.3390/microorganisms11092175 (PMC10536305; doi:10.3390/microorganisms11092175)
Supplement: Supplementary file 1 [file microorganisms-11-02175-s001.zip]

Archive with 2 entries (2 files):
- suppl-figures_20230605.pdf
- suppl-tables_20230815.xlsx
