# Supplementary material for: Improvements in Gut Microbiome Composition Predict the Clinical Efficacy of a Novel Synbiotics Formula in Children with Mild to Moderate Atopic Dermatitis
Source: Microorganisms. 2023 Aug 28;11(9):2175. doi: 10.3390/microorganisms11092175 (PMC10536305; doi:10.3390/microorganisms11092175)
Supplement: Supplementary file 1 [file microorganisms-11-02175-s001.zip › suppl-tables_20230815.xlsx]

## Sheet: Table S1 - primer sequences
Supplementary Table 2. qPCR primer sequences (5' to 3') of the microbial markers
Target	Forward Primer	Reverse Primer
Universal Bacteria	TAAAACTYAAAKGAATTGACGGG	GGGTTGCGCTCGTTG
Bifidobacterium bifidum	CCACATGATCGCATGTGATTG	CCGAAGGCTTGCTCCCAAA
Bifidobacterium longum	GTATCCGTCCGACCCAGCAG	GGTGACGGAGCCCGGCTTG
Lactobacillus acidophilus	GAAAGAGCCCAAACCAAGTGATT	CTTCCCAGATAATTCAACTATCGCTTA
Lactobacillus paracasei	ACATCAGTGTATTGCTTGTCAGTGAATAC	CCTGCGGGTACTGAGATGTTTC
Lactobacillus plantarum	TGGATCACCTCCTTTCTAAGGAAT	TGTTCTCGGTTTCATTATGAAAAAATA
Lactobacillus rhamnosus	TGCTTGCATCTTGATTTAATTTTG	GGTTCTTGGATYTATGCGGTATTAG

## Sheet: Table S2 - adj p (phylum)
Supplementary Table 2. Adjusted p-value of relative abundance (RA) at phylum level
Phylum	p	adj. p
Actinobacteriota	0.024864	0.161613
Bacteroidota	0.422341	0.604771
Campilobacterota	0.465209	0.604771
Cyanobacteria	0.317311	0.537071
Desulfobacterota	0.006082	0.079061
Firmicutes	0.330505	0.537071
Fusobacteriota	1	1
Nanoarchaeota	0.317311	0.537071
Proteobacteria	0.330505	0.537071
Synergistota	0.317311	0.537071
Verrucomicrobiota	0.654721	0.773761

## Sheet: Table S3 - ASV confidence
Supplementary Table 1. Confidence of taxonomic assignment of differential abundant ASV identified by ANCOM-BC2
ASV	Taxo	Sequence	Sequence Length	Confidence
36932a39508d345bc380a8f33538a621	d__Bacteria; p__Bacteroidota; c__Bacteroidia; o__Bacteroidales; f__Bacteroidaceae; g__Bacteroides; s__Bacteroides_fragilis	CGGTAATACGGAGGATCCGAGCGTTATCCGGATTTATTGGGTTTAAAGGGAGCGTAGGTGGACTGGTAAGTCAGTTGTGAAAGTTTGCGGCTCAACCGTAAAATTGCAGTTGATACTGTCAGTCTTGAGTACAGTAGAGGTGGGCGGAATTCGTGGTGTAGCGGTGAAATGCTTAGATATCACGAAGAACTCCGATTGCGAAGGCAGCTCACTGGACTGCAACTGACACTGATGCTCGAAAGTGTGGGTATCAAACAGGATTAGATACCCTGGTAGTCCACACAGTAAACGATGAATACTCGCTGTTTGCGATATACAGTAAGCGGCCAAGCGAAAGCATTAAGTATTCCACCTGGGGAGTACGCCGGCAACGGTGAAACTTA	383	0.939581
3e75da00f0b8fefa3c1370c8b0600a95	d__Bacteria; p__Firmicutes; c__Bacilli; o__Lactobacillales; f__Lactobacillaceae; g__Lactobacillus; s__Lactobacillus_acidophilus	CGGTAATACGTAGGTGGCAAGCGTTGTCCGGATTTATTGGGCGTAAAGCGAGCGCAGGCGGAAGAATAAGTCTGATGTGAAAGCCCTCGGCTTAACCGAGGAACTGCATCGGAAACTGTTTTTCTTGAGTGCAGAAGAGGAGAGTGGAACTCCATGTGTAGCGGTGGAATGCGTAGATATATGGAAGAACACCAGTGGCGAAGGCGGCTCTCTGGTCTGCAACTGACGCTGAGGCTCGAAAGCATGGGTAGCGAACAGGATTAGATACCCTGGTAGTCCATGCCGTAAACGATGAGTGCTAAGTGTTGGGAGGTTTCCGCCTCTCAGTGCTGCAGCTAACGCATTAAGCACTCCGCCTGGGGAGTACGACCGCAAGGTTGAAACTCA	387	0.938854
f73a95dd51110a0715147bef1d05c6fa	d__Bacteria; p__Actinobacteriota; c__Actinobacteria; o__Bifidobacteriales; f__Bifidobacteriaceae; g__Bifidobacterium; s__metagenome	CGGTAATACGTAGGGTGCAAGCGTTATCCGGAATTATTGGGCGTAAAGGGCTCGTAGGCGGTTCGTCGCGTCCGGTGTGAAAGTCCATCGCTTAACGGTGGATCCGCGCCGGGTACGGGCGGGCTTGAGTGCGGTAGGGGAGACTGGAATTCCCGGTGTAACGGTGGAATGTGTAGATATCGGGAAGAACACCAATGGCGAAGGCAGGTCTCTGGGCCGTCACTGACGCTGAGGAGCGAAAGCGTGGGGAGCGAACAGGATTAGATACCCTGGTAGTCCACGCCGTAAACGGTGGATGCTGGATGTGGGGACCATTCCACGGTCTCCGTGTCGGAGCCAACGCGTTAAGCATCCCGCCTGGGGAGTACGGCCGCAAGGCTAAAACTTA	388	0.983576

## Sheet: Table S4 - Fisher Exact (qPCR)
Supplementary Table 3. Fisher Exact Test of qPCR
Target	p
B. bifidum	0.137
B. longum	>0.999
L. acidophilus	>0.999
L. paracasei	>0.999
L. plantarum	0.541
L. rhamnosus	0.533
